# Supplementary material for: The Effect of Employee-Oriented Flexible Work on Mental Health: A Systematic Review
Source: Healthcare (Basel). 2022 May 10;10(5):883. doi: 10.3390/healthcare10050883 (PMC9141970; doi:10.3390/healthcare10050883)
Supplement: Supplementary file 1 [file healthcare-10-00883-s001.zip]

Archive with 1 entries (1 files):
- healthcare-1695599-supplementary.pdf
